# Supplementary material for: Impedance Spectroscopy Analysis of PbSe Nanostructures Deposited by Aerosol Assisted Chemical Vapor Deposition Approach
Source: Nanomaterials (Basel). 2021 Oct 23;11(11):2817. doi: 10.3390/nano11112817 (PMC8622599; doi:10.3390/nano11112817)
Supplement: Supplementary file 1 [file nanomaterials-11-02817-s001.zip]

Archive with 1 entries (1 files):
- nanomaterials-1296604-supplementary.pdf
